# Supplementary material for: Biological Behavior of Bioactive Glasses SinGlass (45S5) and SinGlass High (F18) in the Repair of Critical Bone Defects
Source: Biomolecules. 2025 Jan 13;15(1):112. doi: 10.3390/biom15010112 (PMC11763790; doi:10.3390/biom15010112)
Supplement: Supplementary file 1 [file biomolecules-15-00112-s001.zip]

Archive with 1 entries (1 files):
- biomolecules-3396801-supplementary.pdf
